# Supplementary material for: The Left and Right Ventricles Respond Differently to Variation of Pacing Delays in Cardiac Resynchronization Therapy: A Combined Experimental- Computational Approach
Source: Front Physiol. 2019 Feb 1;10:17. doi: 10.3389/fphys.2019.00017 (PMC6367498; doi:10.3389/fphys.2019.00017)
Supplement: Supplementary file 1 [file Data_Sheet_1.zip]

Archive with 47 entries (43 files):
- Willemen2019/
- Willemen2019/activationTimes.mat
- Willemen2019/CircAdapt/
- Willemen2019/CircAdapt/Adapt0P.m
- Willemen2019/CircAdapt/AdaptExcP.m
- Willemen2019/CircAdapt/AdaptRestP.m
- Willemen2019/CircAdapt/ArtVenAdapt.m
- Willemen2019/CircAdapt/ArtVenV2p.m
- Willemen2019/CircAdapt/BagV2p.m
- Willemen2019/CircAdapt/ChamberV2p.m
- Willemen2019/CircAdapt/CircAdaptMainP.m
- Willemen2019/CircAdapt/CircAdaptP.m
- Willemen2019/CircAdapt/CircDisplayP.m
- Willemen2019/CircAdapt/GetFt.m
- Willemen2019/CircAdapt/MapStructure.m
- Willemen2019/CircAdapt/MemAlloc.m
- Willemen2019/CircAdapt/P2SVar.m
- Willemen2019/CircAdapt/P2SVarDot.m
- Willemen2019/CircAdapt/Par2P.m
- Willemen2019/CircAdapt/PatchAdapt.m
- Willemen2019/CircAdapt/PatchWallA2T.m
- Willemen2019/CircAdapt/pCavity.m
- Willemen2019/CircAdapt/PNew.m
- Willemen2019/CircAdapt/pNodeVDot.m
- Willemen2019/CircAdapt/PRef.mat
- Willemen2019/CircAdapt/PutFt.m
- Willemen2019/CircAdapt/SarcEf2Sf.m
- Willemen2019/CircAdapt/SparseDiag.m
- Willemen2019/CircAdapt/SplitMerge.m
- Willemen2019/CircAdapt/SteadyStateP.m
- Willemen2019/CircAdapt/SVar2P.m
- Willemen2019/CircAdapt/SVarDot.m
- Willemen2019/CircAdapt/TimingP.m
- Willemen2019/CircAdapt/TriSegV2p.m
- Willemen2019/CircAdapt/ValveqDot.m
- Willemen2019/CircAdapt/Wall2Patch2Sarc.m
- Willemen2019/Intructions.txt
- Willemen2019/Result/
- Willemen2019/SimulationProtocol.m
- Willemen2019/Tools/
- Willemen2019/Tools/AdaptScript.m
- Willemen2019/Tools/CalculateStrokeVolumes.m
- Willemen2019/Tools/fitLoess.m
- Willemen2019/Tools/GetCycle.m
- Willemen2019/Tools/loadResult.m
- Willemen2019/Tools/plot10x10.m
- Willemen2019/Tools/plotResults.m
