# Supplementary material for: The Left and Right Ventricles Respond Differently to Variation of Pacing Delays in Cardiac Resynchronization Therapy: A Combined Experimental- Computational Approach
Source: Front Physiol. 2019 Feb 1;10:17. doi: 10.3389/fphys.2019.00017 (PMC6367498; doi:10.3389/fphys.2019.00017)
Supplement: Supplementary file 1 [file Data_Sheet_1.zip › Willemen2019/CircAdapt/BagV2p.m]

function BagV2p
% function BagV2p
% A passive elastic bag like the pricardiam.
% Pericard transmural pressure P.Wall.pTrans = fu(enclosed volume)
% No cavity, only a wall
% k= non-linearity exponential
% Theo Arts, Maastricht University, Oct 30, 2011

global P;

% works for a single Bag
% pericardium enclosed cardiac wall and cavities
iCav =[P.TriSeg.iCavity+(0:1),P.Chamber.iCavity]; % enclosed cavities
iWall=[P.TriSeg.iWall+(0:2),P.Chamber.iWall]; % enclosed walls
V= sum(P.Cavity.V(:,iCav),2)+sum(P.Wall.VWall(iWall)); % total enclosed volume
VNorm   = V/P.Bag.VRef; % normalized volume
P.Wall.pTrans(:,P.Bag.iWall)= P.Bag.pAdapt * VNorm .^ P.Bag.k; 

end
