# Supplementary material for: The Left and Right Ventricles Respond Differently to Variation of Pacing Delays in Cardiac Resynchronization Therapy: A Combined Experimental- Computational Approach
Source: Front Physiol. 2019 Feb 1;10:17. doi: 10.3389/fphys.2019.00017 (PMC6367498; doi:10.3389/fphys.2019.00017)
Supplement: Supplementary file 1 [file Data_Sheet_1.zip › Willemen2019/CircAdapt/CircAdaptP.m]

function CircAdaptP

global P
P.SVar=[];
P2SVar;
SVar=P.SVar(end,:); P.SVar=SVar; % start condition
% SVar will collect state variables of all beats in the series

Dt= P.General.Dt;
P.Adapt.In=[]; P.Adapt.Out=[]; % reset of storage input/output per beat
P.Adapt.FlowVec=[]; % reset flow instationarity detection
P.General.FacpControl=1; % start value p-control factor

while P.t(end)<P.General.tEnd-Dt;
    TimingP; % 

    % Set simulation interval
    nDt= round(P.General.tCycle/Dt+1); % number of time points
    TimePoints= P.General.tCycle*(0:nDt)/nDt;
    % existing solution
    disp(' ')
    disp(['t= ',num2str(P.t(end)),';  Time to go= ',...
        num2str(P.General.tEnd-P.t(end))]); pause(0.01);
    
    tol=1e-4; %tol= 1e-4 or 1e-5: trade off accuracy and calculation speed
    opt = odeset('RelTol',tol,'AbsTol',tol);
    
    [tDummy,SVarAppend]= ode113('SVarDot',...
        TimePoints,P.SVar(end,:),opt); % solving of Differential Equations
    SVar= [SVar(1:end-1,:);SVarAppend(1:end,:)]; %appends 1-beat SVar-vector
    % SVar(end,:) removed because of overlap with next beat
    P.SVar= SVarAppend;
    CircDisplayP; % display and time course of 1-beat hemodynamics
    % Calculation of changes due to adaptation
    feval(P.Adapt.FunctionName); % Execute AdaptXX
    % Time courses in Par belong to parameter setting before Adapt-action!
end

P.SVar= SVar; %state variables of all beats to show trends. Be careful,
% because AdaptXX has been applied, the Par-parameters do not belong to the
% Par.SVar. Only for Adapt0 (= no adaptation), complete SVar
% is compatible with parameter settings.
end
