# Supplementary material for: The Left and Right Ventricles Respond Differently to Variation of Pacing Delays in Cardiac Resynchronization Therapy: A Combined Experimental- Computational Approach
Source: Front Physiol. 2019 Feb 1;10:17. doi: 10.3389/fphys.2019.00017 (PMC6367498; doi:10.3389/fphys.2019.00017)
Supplement: Supplementary file 1 [file Data_Sheet_1.zip › Willemen2019/CircAdapt/CircDisplayP.m]

function CircDisplayP

global P

SVarDot(0,P.SVar',[]);

% Variables as f(t)

% scaling of graphics
q0          = P.General.q0;
p0          = P.General.p0;
tCycle      = P.General.tCycle;

%=== scaling reference values
qSc= Rnd(q0);
VSc= Rnd(q0*tCycle/10);
pSc= Rnd(0.1*p0);

t= P.t-P.t(1);
OFFSET= -20;

%==== Hemodynamics
% figure(1);
% p1=GetFt('Node','p',{'SyArt','Lv','PuArt','Rv'})/pSc;
% V1=GetFt('Cavity','V',{'La','Lv','Ra','Rv'})/VSc;
% q1=GetFt('Valve','q',{'LvSyArt','LaLv','PuVenLa',...
%     'RvPuArt','RaRv','SyVenRa','LaRa','LvRv','SyArtPuArt'})/qSc;
% p1(:,[3,4])=p1(:,[3,4])+OFFSET;% pressures
% V1(:,[3,4])=V1(:,[3,4])+OFFSET;% volumes
% q1(:,[4:6])=q1(:,[4:6])+OFFSET;% flows
% subplot(2,4,[3,4,7,8]); plot(t,[p1,V1,q1]);
% title(['Units: ',num2str(qSc*1e6),' ml/s; ',num2str(pSc/1e3),' kPa; ',...
%     num2str(VSc*1e6),' ml']);
% 
% % p-V loops
% Calp= 0.001; CalV= 1e6;
% VT= CalV*GetFt('Cavity','V',{'La','Ra','Lv','Rv'});
% pT= Calp*GetFt('Cavity','p',{'La','Ra','Lv','Rv'});
% subplot(2,4,1); plot(VT,pT);
% title('p(V)')
% 
% %Sf-Ef loops
% EfT = GetFt('Patch','Ef','All');
% SfT = GetFt('Patch','Sf','All')/1e3;
% subplot(2,4,2); plot(EfT,SfT);
% title('stress[kPa](strain)')
% 
% % clipped low venous, atrial and ventricular pressures
% A= [GetFt('Cavity','p',{'La','Ra','Lv','Rv'}),...
%     GetFt('Bag'   ,'p',{'Peri'             }),...
%     GetFt('Node'  ,'p',{'PuVen','SyVen'    })]/pSc;
% Maxy=1.05*max(max(A(:,[1,2])));
% Miny=min(A(:));
% subplot(2,4,5:6); plot(t,A);
% axis([t(1),t(end),Miny,Maxy]);
% title('p(t)')
% 
% figure(1);
end

%========== AUXILARY FUNCTIONS =============

function X=Rnd(x)
X1= 10^round(log(x)/log(10));
X2=  2^round(log(x/X1)/log(2));
X=X1*X2;
end
