# Supplementary material for: The Left and Right Ventricles Respond Differently to Variation of Pacing Delays in Cardiac Resynchronization Therapy: A Combined Experimental- Computational Approach
Source: Front Physiol. 2019 Feb 1;10:17. doi: 10.3389/fphys.2019.00017 (PMC6367498; doi:10.3389/fphys.2019.00017)
Supplement: Supplementary file 1 [file Data_Sheet_1.zip › Willemen2019/CircAdapt/GetFt.m]

function S= GetFt(Type,Variable,Location)
% function S= Ft(Type,Variable,Location)
% Type=string, Variable=string, Location=string
% e.g. Ft('Node','p','SystArt')

global P;

VarNames=P.(Type).Name;
iLoc=[];
if ischar(Location)
    if strmatch(Location,'All')
        iLoc=1:P.(Type).n;
    else
        iLoc=find(strcmp(Location,VarNames));
    end
else
    for i=1:length(Location)
        iLoc = [iLoc,find(strcmp(Location{i},VarNames))];
    end
end
S= P.(Type).(Variable)(:,iLoc);
end
