# Supplementary material for: The Left and Right Ventricles Respond Differently to Variation of Pacing Delays in Cardiac Resynchronization Therapy: A Combined Experimental- Computational Approach
Source: Front Physiol. 2019 Feb 1;10:17. doi: 10.3389/fphys.2019.00017 (PMC6367498; doi:10.3389/fphys.2019.00017)
Supplement: Supplementary file 1 [file Data_Sheet_1.zip › Willemen2019/CircAdapt/P2SVar.m]

function P2SVar

global P

ScaleVqY=P.General.ScaleVqY;
ScV=ScaleVqY(1); Scq=ScaleVqY(2); ScY=ScaleVqY(3);

P.SVar=[P.t,P.Cavity.V/ScV,P.Valve.q/Scq,P.Patch.C,P.Patch.Lsi,...
    P.TriSeg.V/ScV,P.TriSeg.Y/ScY];

end
