# Supplementary material for: The Left and Right Ventricles Respond Differently to Variation of Pacing Delays in Cardiac Resynchronization Therapy: A Combined Experimental- Computational Approach
Source: Front Physiol. 2019 Feb 1;10:17. doi: 10.3389/fphys.2019.00017 (PMC6367498; doi:10.3389/fphys.2019.00017)
Supplement: Supplementary file 1 [file Data_Sheet_1.zip › Willemen2019/CircAdapt/P2SVarDot.m]

function P2SVarDot
% function P2SVarDot
% Physiological P -> scaling -> Time derivative of SVar
% stored in P.SVarDot
% time in column direction, SVar in row direction
% Theo Arts, Maastricht University, Oct 30, 2011

global P

ScaleVqY=P.General.ScaleVqY;
ScV=ScaleVqY(1); Scq=ScaleVqY(2); ScY=ScaleVqY(3); Sc0=1;

P.SVarDot= [P.tDot,P.Cavity.VDot/ScV,P.Valve.qDot/Scq,...
    P.Patch.CDot,P.Patch.LsiDot, P.TriSeg.VDot/ScV,P.TriSeg.YDot/ScY];

end
