# Supplementary material for: The Left and Right Ventricles Respond Differently to Variation of Pacing Delays in Cardiac Resynchronization Therapy: A Combined Experimental- Computational Approach
Source: Front Physiol. 2019 Feb 1;10:17. doi: 10.3389/fphys.2019.00017 (PMC6367498; doi:10.3389/fphys.2019.00017)
Supplement: Supplementary file 1 [file Data_Sheet_1.zip › Willemen2019/CircAdapt/PutFt.m]

function PutFt(Type,Variable,Location,Value)
% function PutFt(Type,Variable,Location,Value)
% Type=string, Variable=string, Location=string
% e.g. PutFt('Node','p','SystArt',2000)
% inverse action of GetFt

global P;

Names=P.(Type).Name; %Field names of structure P

iLoc=[]; % column indices
[nt,nVal]=size(Value);

if ischar(Location)
    if strcmp(Location,'All')
        iLoc=1:P.(Type).n;
    else
        iLoc=find(strcmp(Location,Names));
    end
else
    for i=1:length(Location)
        iLoc = [iLoc,find(strcmp(Location{i},Names))];
    end
end

nLoc= size(iLoc,2);
if ( nLoc>1 && nVal==1 )
Value=repmat(Value,[1,nLoc]);    
end

if ~isfield(P.(Type),Variable)
    P.(Type).(Variable)= zeros(nt,P.(Type).n);
end
P.(Type).(Variable)(end-nt+1:end,iLoc)=Value;

end
