# Supplementary material for: The Left and Right Ventricles Respond Differently to Variation of Pacing Delays in Cardiac Resynchronization Therapy: A Combined Experimental- Computational Approach
Source: Front Physiol. 2019 Feb 1;10:17. doi: 10.3389/fphys.2019.00017 (PMC6367498; doi:10.3389/fphys.2019.00017)
Supplement: Supplementary file 1 [file Data_Sheet_1.zip › Willemen2019/CircAdapt/Wall2Patch2Sarc.m]

function Wall2Patch2Sarc
% function Wall2Patch2Sarc
% After multiple patch geometry has been solved, for walls and patches
% stresses and areas are calculated for output. No effect for further
% solution
% Theo Arts, Maastricht University, Oct 30, 2011

global P;

for iWall=1:P.Wall.n % in each wall tension T is transferred to the patches
    nPatch=P.Wall.nPatch(iWall);
    iPatch=P.Wall.iPatch(iWall)+(0:nPatch-1);
    P.Patch.T(:,iPatch)=P.Wall.T(:,repmat(iWall,[1,nPatch])); %each patch
end

Am= P.Patch.Am0 + P.Patch.T .* P.Patch.DADT; % Patch area
P.Patch.Am= Am;
P.Patch.Ef= 0.5*log(Am/SparseDiag(P.Patch.AmRef)); % Sarcomere strain

SarcEf2Sf % sarcomere mechanics
end
