# Supplementary material for: The Left and Right Ventricles Respond Differently to Variation of Pacing Delays in Cardiac Resynchronization Therapy: A Combined Experimental- Computational Approach
Source: Front Physiol. 2019 Feb 1;10:17. doi: 10.3389/fphys.2019.00017 (PMC6367498; doi:10.3389/fphys.2019.00017)
Supplement: Supplementary file 1 [file Data_Sheet_1.zip › Willemen2019/Intructions.txt]

Supplement of: Willemen E, Schreurs R, Huntjens PR, Strik M, Plank G, Vigmond E, Walmsley J, Vernooy K, Delhaas T, Prinzen FW and Lumens J (2019) The Left and Right Ventricles Respond Differently to Variation of Pacing Delays in Cardiac Resynchronization Therapy: A Combined Experimental-Computational Approach. Front. Physiol. 10:17. doi: 10.3389/fphys.2019.00017

Instructions for this supplement: 
note: original simulations were perfomed in Matlab 2016A (The Mathworks Inc., Natick, MA, United States)

1) to run the simulations run the 'SimulationProtocol.m' file 

2) To load the results of the simulations run the 'loadResult.m' file in the 'Tools' directory

3) To plot the results figures from the simulation run 'plotResults.m'. The specific simulation plotted in figure 2 in this script can be changed by changing the ri and/or li parameters, where ri selecteds the A-RV delay and li the A-LV delay. 


Please check www.CircAdapt.org for updates on the CircAdapt model and additional information.
