# Supplementary material for: The Left and Right Ventricles Respond Differently to Variation of Pacing Delays in Cardiac Resynchronization Therapy: A Combined Experimental- Computational Approach
Source: Front Physiol. 2019 Feb 1;10:17. doi: 10.3389/fphys.2019.00017 (PMC6367498; doi:10.3389/fphys.2019.00017)
Supplement: Supplementary file 1 [file Data_Sheet_1.zip › Willemen2019/SimulationProtocol.m]

addpath( './CircAdapt/' );
addpath( './Tools/');

load PRef;
load ActivationTimes.mat;

% Create a healthy reference simulation
numIterations = 1;
AdaptScript;

save( './Result/PAdapted.mat', 'P' );

load ( './Result/PAdapted.mat' );

% Create a baseline;
P.General.p0 = 60 / 7.5e-3; % MAP is decreased to 60mmHg because systemic pressure measured was low in the animals as well (possibly due to the anesthesia)
P.General.tCycle =  60/80; % Because the animals were paced 10 beats above their intrinsic rhythm,  HR is increased 10bpm in the simulations as well
P.General.dTauAv = -0.1765*P.General.tCycle; % We will use P.Patch.dT to set the local activation instead of using a generic TauAV setting.
P.General.PressFlowContr = 1;

SplitMerge( 'Lv1', -1000 );
SplitMerge( 'Sv1', -1000 );
SplitMerge( 'Rv1', -1000 );
SplitMerge( 'Lv1', 52 );
SplitMerge( 'Sv1', 10 );
SplitMerge( 'Rv1', 50 );

P.Patch.dT(3:54 )  = BLAT.LVAT/1e3;
P.Patch.dT(55:64)  = BLAT.SVAT/1e3;
P.Patch.dT(65:end) = BLAT.RVAT/1e3;

P.General.tEnd = P.t(end) + 100;
P.Adapt.Fast = 1;
CircAdaptP;

save( './Result/Pbasepaced.mat', 'P' );

P0 = P;
% Run all activation patterns
for ri = [1:10]
    for li = 1:10
       P = P0; % Each pacing response starts from the same baseline
       
       P.Patch.dT(3:54 )  = AT(ri,li).LVAT/1e3;
       P.Patch.dT(55:64)  = AT(ri,li).SVAT/1e3;
       P.Patch.dT(65:end) = AT(ri,li).RVAT/1e3;
       
       P.General.PressFlowContr = 0; % During the response there will be no changes in systemic resistance or active circulatory volume due to regulation
       
       P.General.tEnd = P.t(end)+100;
       CircAdaptP;
        
       save( [ './Result/' num2str(ri) '_' num2str(li) '.mat'], 'P' );
       
    end
end
