# Supplementary material for: The Left and Right Ventricles Respond Differently to Variation of Pacing Delays in Cardiac Resynchronization Therapy: A Combined Experimental- Computational Approach
Source: Front Physiol. 2019 Feb 1;10:17. doi: 10.3389/fphys.2019.00017 (PMC6367498; doi:10.3389/fphys.2019.00017)
Supplement: Supplementary file 1 [file Data_Sheet_1.zip › Willemen2019/Tools/fitLoess.m]

function [ output_Z] = fitLoess( Z, varargin )
%FITLOESS made for the 10x10 canine results

% Lets simply check if the Z is a 10x10 result matrix
if size(Z,1) ~= 10 || size(Z,2) ~= 10
    disp('Input for fitLoess isn''t a 10x10 result matrix (use other function?)');
    return
end

if numel(varargin) < 1
    mountainfactor = .30;
elseif varargin{1} >= 0 && varargin{1} <= 1
    mountainfactor = varargin{1};
else
    disp( 'incorrect mountainfactor (needs to be between 0 and 1), used the default 0.30' );
    mountainfactor = .30;
end

if mountainfactor < 0.0001 % that means there's no smoothing!
    output_Z = Z;
    return
end

% this fit function requires vectors without NaN

% Z -> z, x, y
x = []; y = []; z=[]; z_ri = []; z_li = [];
for ri = 1:10
    for li = 1:10
        if ~isnan( Z(ri,li ) )
            z( end+1 ) = Z(ri,li);
            x( end+1 ) = (li*20)+30;
            y( end+1 ) = (ri*20)+30;
            z_ri( end+1 ) = ri;
            z_li( end+1 ) = li;
        end
    end
end

 ft = fittype( 'loess' ); opts = fitoptions( ft ); opts.Span = mountainfactor ; opts.Normalize = 'On'; opts.Robust = 'Off';
%         W.S.Cleveland, "Robust Locally Weighted Regression and Smoothing
%         Scatterplots", J. of the American Statistical Ass., Vol 74, No. 368
%         (Dec.,1979), pp. 829-836.

[fitresult, ~] = fit( [x', y'], z', ft, opts );

for ri = 1:10
    for li = 1:10
        output_Z(ri,li) = fitresult( (li*20)+30, (ri*20)+30 );
    end
end
    
