# Supplementary material for: The Left and Right Ventricles Respond Differently to Variation of Pacing Delays in Cardiac Resynchronization Therapy: A Combined Experimental- Computational Approach
Source: Front Physiol. 2019 Feb 1;10:17. doi: 10.3389/fphys.2019.00017 (PMC6367498; doi:10.3389/fphys.2019.00017)
Supplement: Supplementary file 1 [file Data_Sheet_1.zip › Willemen2019/Tools/GetCycle.m]

function [ P ] = GetCycle( N )
%   GETCYCLE - returns the P struct of a specific cycle 
%   N = beat from start of state variable in P-struct

global P;

steps_per_beat = size(P.SVarDot,1 );
I = 1+((N-1)*steps_per_beat):steps_per_beat*N;

SVar0 = P.SVar;

if sum( I > numel( P.SVar(:,1) )+1 ) < steps_per_beat*.05
    if sum( I > numel( P.SVar(:,1) ) ) > 0
        I (  I > numel( P.SVar(:,1) ) ) = [];
    end
    
    P.SVar = P.SVar(I,:);

    SVar2P; % state variables SVar -> physiologic representation P.xx
    P.tDot=ones(size(P.t)); % time derivative of time = 1
    MemAlloc; % necessary memory allocations
    ArtVenV2p; % arteries to veins compliant network
    PatchWallA2T; % patch and wall: Am= Am0+T*DADT
    ChamberV2p; % Chamber, pTrans and Wall.Am,T
    TriSegV2p; % TriSeg, pTrans and Wall.Am,T
    Wall2Patch2Sarc; % filling Sarc with LsiDot,CDot
    BagV2p; % pTrans of Pericardium
    pCavity; % Determines p in cavities by adding P.Wall.pTrans(:,xx)
    pNodeVDot; % Node pressures and cavity VDot's
    ValveqDot; % flow derivatives qDot
    
    P.SVar = SVar0;
else
    error( [ 'Sorry, there is no beat number ' num2str(N) ' in the P-struct' ] );
end

end
