# Supplementary material for: The Left and Right Ventricles Respond Differently to Variation of Pacing Delays in Cardiac Resynchronization Therapy: A Combined Experimental- Computational Approach
Source: Front Physiol. 2019 Feb 1;10:17. doi: 10.3389/fphys.2019.00017 (PMC6367498; doi:10.3389/fphys.2019.00017)
Supplement: Supplementary file 1 [file Data_Sheet_1.zip › Willemen2019/Tools/loadResult.m]

close all;
addpath( '../CircAdapt/' );

mmHgFac = 7.50061683e-3;

load( '../Result/Pbasepaced.mat' );
baseline.EDV_LV = max( GetFt( 'Cavity', 'V', {'Lv'} )*1e6 );
baseline.EDV_RV = max( GetFt( 'Cavity', 'V', {'Rv'} )*1e6 );
baseline.dPLV_max = max( diff( GetFt( 'Node', 'p', {'Lv'} )*mmHgFac ) / P.General.Dt );
baseline.dPRV_max = max( diff( GetFt( 'Node', 'p', {'Rv'} )*mmHgFac ) / P.General.Dt );

[ ~, ejection, ~ ] = CalculateStrokeVolumes;
baseline.SVLV = ejection(:,1);
baseline.SVRV = ejection(:,2);
baseline.CardiacOutput = baseline.SVLV;

for ri = 1:10
    for li = 1:10


load( [ '../Result/' num2str(ri) '_' num2str(li) '.mat' ] );

        for i = 1:ceil( size( P.SVar ) / numel( P.t ) )-1
            P = GetCycle( i );

            BTB(ri,li).EDV_LV(i) = max( GetFt( 'Cavity', 'V', {'Lv'} )*1e6 );
            BTB(ri,li).EDV_RV(i) = max( GetFt( 'Cavity', 'V', {'Rv'} )*1e6 );
            BTB(ri,li).dPLV_max(i) = max( diff( GetFt( 'Node', 'p', {'Lv'} )*mmHgFac ) / P.General.Dt );
            BTB(ri,li).dPRV_max(i) = max( diff( GetFt( 'Node', 'p', {'Rv'} )*mmHgFac ) / P.General.Dt );

            [ ~, ejection, ~ ] = CalculateStrokeVolumes;
            BTB(ri,li).SVLV(i) = ejection(:,1);
            BTB(ri,li).SVRV(i) = ejection(:,2);

        end

        steadystate.dPLV_max(ri,li) = max( diff( GetFt( 'Node', 'p', {'Lv'} )*mmHgFac ) / P.General.Dt );
        steadystate.dPRV_max(ri,li) = max( diff( GetFt( 'Node', 'p', {'Rv'} )*mmHgFac ) / P.General.Dt );
        steadystate.CardiacOutput(ri,li) = ejection(:,1);

    end
end
