# Supplementary material for: The Left and Right Ventricles Respond Differently to Variation of Pacing Delays in Cardiac Resynchronization Therapy: A Combined Experimental- Computational Approach
Source: Front Physiol. 2019 Feb 1;10:17. doi: 10.3389/fphys.2019.00017 (PMC6367498; doi:10.3389/fphys.2019.00017)
Supplement: Supplementary file 1 [file Data_Sheet_1.zip › Willemen2019/Tools/plot10x10.m]

function plot10x10( raster )

    plot( [ 50 230],[ 50 230] );hold on;
    
    imagesc( [ 40 240],[ 40 240 ], interp2( fitLoess( raster, .3   ) , 5 ,'linear' ) );
    
    xlim([40 240])
    ylim([40 240])
    a = [50 100 150 200];
    set(gca,'XTick',[50 100 150 200],'YTick',[50 100 150 200],'XTickLabel',a,'YTickLabel',a,'fontsize',12);
    
    xlabel( 'A-LV(ms)'); ylabel( 'A-RV (ms)');
    colormap( hot(1000) )

    colorbar;
end
