# Supplementary material for: The Left and Right Ventricles Respond Differently to Variation of Pacing Delays in Cardiac Resynchronization Therapy: A Combined Experimental- Computational Approach
Source: Front Physiol. 2019 Feb 1;10:17. doi: 10.3389/fphys.2019.00017 (PMC6367498; doi:10.3389/fphys.2019.00017)
Supplement: Supplementary file 1 [file Data_Sheet_1.zip › Willemen2019/Tools/plotResults.m]

addpath( '../CircAdapt/' );
addpath( '../Tools/');
% Load the results into structs using the loadResult.m script first

% Heatmaps (steady-state simulation results)
figure(1);
subplot(1,3,1);
plot10x10( -100 + 100*steadystate.dPLV_max / baseline.dPLV_max );
title( 'change of LV dP/dt_{max} (%)' );

subplot(1,3,2);
plot10x10( -100 + 100*steadystate.dPRV_max / baseline.dPRV_max );
title( 'change of RV dP/dt_{max} (%)' );

subplot(1,3,3);
plot10x10( -100 + 100*steadystate.CardiacOutput / baseline.CardiacOutput );
title( 'change of cardiac output (%)' );

% Check changes through the cycles.
ri = 8; % A-RV setting 1=50ms, 10=230ms
li = 2; % A-LV setting 1=50ms, 10=230ms

figure(2);
subplot(3,1,1);
plot( 0:numel(BTB(ri,li).SVLV),[0 -100+100*BTB(ri,li).SVLV/baseline.SVLV], '-ks','MarkerFaceColor','k' );
hold on;
plot( 0:numel(BTB(ri,li).SVRV),[0 -100+100*BTB(ri,li).SVRV/baseline.SVRV], '-ro','MarkerFaceColor','r' );
legend('LV','RV');
ylabel( 'change of dP/dt_{max} (%)' );
title( ['Pacing delay baseline -> A-RV:' num2str(ri*20+30) ' (ms), A-LV: ' num2str(li*20+30) ' (ms)']);

subplot(3,1,2);
plot( 0:numel(BTB(ri,li).EDV_LV),[0 -100+100*BTB(ri,li).EDV_LV/baseline.EDV_LV], '-ks','MarkerFaceColor','k' );
hold on;
plot( 0:numel(BTB(ri,li).EDV_RV),[0 -100+100*BTB(ri,li).EDV_RV/baseline.EDV_RV], '-ro','MarkerFaceColor','r' );

ylabel( 'change of EDV (%)' );

subplot(3,1,3);
plot( 0:numel(BTB(ri,li).dPLV_max),[0 -100+100*BTB(ri,li).dPLV_max/baseline.dPLV_max ], '-ks','MarkerFaceColor','k' );
hold on;
plot( 0:numel(BTB(ri,li).dPLV_max),[0 -100+100*BTB(ri,li).dPRV_max/baseline.dPRV_max ], '-ro','MarkerFaceColor','r' );
ylabel( 'change of dP/dt_{max} (%)' );
xlabel('Cycles after pacing delay change');
